# Supplementary material for: Population-Level Uncoupling of Antimicrobial Usage and Resistance in Community-Onset Escherichia coli Bloodstream Infections
Source: Pathogens. 2026 Jun 25;15(7):670. doi: 10.3390/pathogens15070670 (PMC13415096; doi:10.3390/pathogens15070670)
Supplement: Supplementary file 1 [file pathogens-15-00670-s001.zip]

Archive with 1 entries (1 files):
- pathogens-4343506-supplementary.pdf
